# Supplementary material for: Agreement of Two Physical Behaviour Monitors for Characterising Posture and Stepping in Children Aged 6–12 Years
Source: Sensors (Basel). 2023 Nov 4;23(21):8970. doi: 10.3390/s23218970 (PMC10648043; doi:10.3390/s23218970)
Supplement: Supplementary file 1 [file sensors-23-08970-s001.zip]

Archive with 1 entries (1 files):
- sensors-2622062-supplementary.pdf
